# Supplementary material for: Transcriptome analysis reveals seasonal dynamics and oil yield associated regulatory networks in Camphora longepaniculata
Source: Front Plant Sci. 2026 Jul 8;17:1875536. doi: 10.3389/fpls.2026.1875536 (PMC13388457; doi:10.3389/fpls.2026.1875536)
Supplement: Supplementary file 1 [file Table1.xlsx]

## Sheet: Table S1
Table S1 Primers used for qRT-PCR validation of selected candidate genes in Cinnamomum longepaniculatum.
Gene ID	Forward primer (5'→3')	Reverse primer (5'→3')	Length (bp)
YZGene021671	CACTGCCAATCACCCTGAGT	GAAGACTGGTGCAAGCTCCT	103
YZGene010460	AACAGGAAACATTTGCCCGC	CGACTTCAGCAGGTAACCGA	120
YZGene018069	GGACCAGATAGACATGGCCG	CTGAACCGGGTTGTCTCGAA	92
YZGene032138	GTAGGCAGAGGGTTGGCATT	TGCCAACTCCACCATAGCAG	114
YZGene016192	CAAGCTTCTCCCGTTCGGAT	CTGGATCAGGGTCCCCAATG	94
YZGene013572	TGTTGGAAAGGATGGACGCA	TAGGTAGCCACCTGGCTGTA	97

## Sheet: Table S2
Table S2. Summary of sequencing quality and mapping statistics
Sample	Raw Reads	Raw Bases	Clean Reads	Clean Bases	Error Rate	Q20 (%)	Q30 (%)	GC Content (%)	Total Mapped Reads (%)
YCa1	48363942	7.25G	45654418	6.85G	0.02	98.16	94.72	45.72	39277173(86.03%)
YCa2	50553112	7.58G	47542754	7.13G	0.02	98.2	94.92	46.11	40412841(85.0%)
YCa3	49630230	7.44G	46942354	7.04G	0.02	97.97	94.52	45.6	39513807(84.18%)
YCb1	48483126	7.27G	45604514	6.84G	0.02	98.19	94.87	46.09	38029845(83.39%)
YCb2	46996844	7.05G	43484130	6.52G	0.02	98.12	94.66	45.59	36811051(84.65%)
YCc1	46465776	6.97G	43660874	6.55G	0.02	97.95	94.36	45.61	37014045(84.78%)
YCc2	46677760	7G	43229182	6.48G	0.02	98.12	94.69	45.97	36711106(84.92%)
YCc3	46255448	6.94G	42180376	6.33G	0.02	98.19	94.9	46.37	35485270(84.13%)
YXa1	41440320	6.22G	40670640	6.1G	0.02	98.05	94.55	46.21	36868570(90.65%)
YXa2	42028100	6.3G	41408744	6.21G	0.02	98.08	94.61	46.32	37240007(89.93%)
YXa3	39928460	5.99G	39408456	5.91G	0.02	97.97	94.38	45.89	35462519(89.99%)
YXb1	41554700	6.23G	40937504	6.14G	0.02	98.03	94.49	46.06	37022933(90.44%)
YXb2	41539894	6.23G	40955134	6.14G	0.02	98.15	94.78	46.19	37421045(91.37%)
YXb3	41788712	6.27G	41218226	6.18G	0.02	98.05	94.6	46.55	37038095(89.86%)
YXc1	39945490	5.99G	39151096	5.87G	0.03	97.27	92.75	46.04	35476220(90.61%)
YXc2	40941254	6.14G	40150484	6.02G	0.02	98.21	94.91	46.31	36265653(90.32%)
YXc3	41989370	6.3G	41454888	6.22G	0.02	98.07	94.58	46.71	38008528(91.69%)
YQa1	50241948	7.54G	46079574	6.91G	0.02	97.99	94.46	46.7	39669191(86.09%)
YQa2	46477802	6.97G	43479130	6.52G	0.02	98.11	94.75	45.61	38933715(89.55%)
YQa3	49360250	7.4G	46992338	7.05G	0.02	97.98	94.46	46.38	39299964(83.63%)
YQb1	47784356	7.17G	45038754	6.76G	0.02	98.14	94.78	46.51	37687876(83.68%)
YQb2	48584182	7.29G	45187492	6.78G	0.02	98.11	94.76	46.11	40053211(88.64%)
YQb3	49918256	7.49G	45414716	6.81G	0.02	98.11	94.71	46.64	36451070(80.26%)
YQc1	58349132	8.75G	54537912	8.18G	0.02	98.08	94.62	47.05	46615166(85.47%)
YQc3	41458512	6.22G	40230338	6.03G	0.03	97.6	93.44	46.05	34989709(86.97%)
YDa1	50619162	7.59G	47923946	7.19G	0.02	98.14	94.79	46.6	38301981(79.92%)
YDa2	47366138	7.1G	44496996	6.67G	0.02	98.15	94.6	47.51	32343552(72.69%)
YDa3	61745326	9.26G	59039744	8.86G	0.02	98.18	94.85	45.78	50618171(85.74%)
YDb1	47449998	7.12G	44990848	6.75G	0.02	98.11	94.73	45.75	37520071(83.39%)
YDb2	47286002	7.09G	44819084	6.72G	0.02	98.1	94.66	45.97	37885245(84.53%)
YDb3	55485422	8.32G	53017070	7.95G	0.02	98.14	94.77	45.84	45176721(85.21%)
YDc1	49211372	7.38G	46749118	7.01G	0.02	98	94.47	46.08	37995181(81.27%)
YDc2	49603396	7.44G	47518674	7.13G	0.02	98.04	94.55	46.42	38586647(81.2%)
YDc3	46120474	6.92G	43867286	6.58G	0.02	98	94.37	46.5	35925189(81.9%)

## Sheet: Table S3
Table S3. Annotation of transcription factor genes
gene ID	TF
YZGene000568	bHLH
YZGene000686	GRAS
YZGene000907	WRKY
YZGene000911	SBP
YZGene001210	BES1
YZGene001220	NAC
YZGene004482	NAC
YZGene004582	BES1
YZGene005062	FAR1
YZGene005402	Nin-like
YZGene005682	FAR1
YZGene006137	NAC
YZGene006557	BBR-BPC
YZGene008940	Trihelix
YZGene009371	WRKY
YZGene010311	NAC
YZGene010429	bZIP
YZGene010457	EIL
YZGene011659	bZIP
YZGene011986	bHLH
YZGene012036	GRAS
YZGene012807	LBD
YZGene012992	GRAS
YZGene013496	bHLH
YZGene013553	bHLH
YZGene013723	GATA
YZGene013755	HSF
YZGene014125	TCP
YZGene014503	GATA
YZGene015185	bHLH
YZGene016031	NAC
YZGene016154	WRKY
YZGene016215	GRAS
YZGene016464	FAR1
YZGene016491	HRT-like
YZGene016532	GATA
YZGene017138	CPP
YZGene017359	bHLH
YZGene017458	LBD
YZGene017611	NF-YB
YZGene018041	WRKY
YZGene018438	NAC
YZGene019430	Nin-like
YZGene019487	FAR1
YZGene019804	Nin-like
YZGene021073	NAC
YZGene021306	NAC
YZGene021639	NAC
YZGene023569	NF-YA
YZGene024720	WRKY
YZGene024791	GATA
YZGene025159	Dof
YZGene026096	Dof
YZGene026948	GRAS
YZGene027190	FAR1
YZGene027552	bHLH
YZGene027595	bHLH
YZGene028002	bHLH
YZGene029453	GRAS
YZGene029470	bHLH
YZGene029697	NAC
YZGene029884	Trihelix
YZGene030597	bHLH
YZGene031844	GRAS
YZGene032716	NAC
YZGene033300	NAC
YZGene034162	WRKY
YZGene036339	bZIP
YZGene036346	HSF
YZGene036962	TCP
YZGene038228	GATA
YZGene038659	HSF
YZGene016555	ARF
YZGene024124	ARF
YZGene037138	ARF
YZGene038227	ARF
YZGene002837	B3
YZGene006045	B3
YZGene013124	AP2
YZGene027009	AP2
YZGene028821	AP2
YZGene002163	ERF
YZGene004402	ERF
YZGene006034	ERF
YZGene016032	ERF
YZGene020335	ERF
YZGene024836	ERF
YZGene029514	ERF
YZGene029515	ERF
YZGene029517	ERF
YZGene030023	ERF
YZGene036516	ERF
YZGene024785	ARR-B
YZGene015953	G2-like
YZGene024367	G2-like
YZGene003952	MIKC_MADS
YZGene012673	MIKC_MADS
YZGene020751	MIKC_MADS
YZGene018701	M-type_MADS
YZGene001607	GRF
YZGene009152	GRF
YZGene011926	HB-other
YZGene017847	TALE
YZGene032330	HD-ZIP
YZGene036949	HD-ZIP
YZGene029509	HD-ZIP
YZGene036210	HD-ZIP
YZGene016269	HD-ZIP
YZGene018672	TALE
YZGene004031	C2H2
YZGene005746	C3H
YZGene006555	C2H2
YZGene012728	C2H2
YZGene015646	C2H2
YZGene016222	C2H2
YZGene018117	LSD
YZGene029347	C2H2
YZGene029727	LSD
YZGene036158	C2H2
YZGene037838	C2H2
YZGene000037	MYB
YZGene000085	MYB
YZGene000478	MYB
YZGene000518	MYB
YZGene002043	MYB
YZGene006509	MYB
YZGene008790	MYB
YZGene013338	MYB
YZGene013818	MYB
YZGene016497	MYB
YZGene018615	MYB
YZGene023627	MYB
YZGene026846	MYB
YZGene028336	MYB
YZGene029272	MYB
YZGene029273	MYB
YZGene029274	MYB
YZGene030114	MYB
YZGene036020	MYB
YZGene038245	MYB
YZGene000222	MYB
YZGene008108	MYB
YZGene008604	MYB
YZGene010954	MYB
YZGene016880	MYB
YZGene028365	MYB
YZGene031149	MYB
YZGene032138	TPS
YZGene031837	TPS
YZGene025631	TPS
YZGene031884	TPS
YZGene025893	TPS
YZGene011884	TPS
YZGene025726	TPS
YZGene031480	TPS
YZGene031881	TPS
YZGene038456	TPS
YZGene032141	TPS
